# Supplementary material for: Implementation of mass drug administration for neglected tropical diseases in Guinea during the COVID-19 pandemic
Source: PLoS Negl Trop Dis. 2021 Sep 27;15(9):e0009807. doi: 10.1371/journal.pntd.0009807 (PMC8496865; doi:10.1371/journal.pntd.0009807)
Supplement: S1 Database — (XLSX) [file pntd.0009807.s002.xlsx]

## Sheet: data
REGION_Code	DISTRICT_Code	HC_Code	sect_1/q1 Est-ce que le district a Ã©tÃ© affectÃ© par COVID-19 ?	sect_1/q1_a Quel est le nombre de cas ?	sect_1/q1_b Y-a-t-il une transmission communautaire en cours ?	sect_1/q2 Les superviseurs ont-ils Ã©tÃ© testÃ©s pour la COVID-19 avant d'aller le terrain ?	sect_1/q2_a Est-ce que quelqu'un a Ã©tÃ© testÃ© positif ?	sect_1/q3 L'autosurveillance quotidienne des symptÃ´mes de la COVID-19 est â€“ elle rÃ©alisÃ©e par les acteurs du TDM (superviseurs et CDD) ?	sect_1/q3_a Est-ce que le rÃ©sultat Ã©tait rapportÃ© a quelqu'un ?	sect_1/q4 Les mesures barriÃ¨res COVID-19 ont-elles Ã©tÃ© abordÃ©es lors de la formation des CDD ?	sect_1/q5 Les mesures prÃ©ventives COVID-19 ont-elles Ã©tÃ© incluses dans les matÃ©riels de communication sur les MTN ?	sect_1/q5_a Est-ce que les matÃ©riels de communication ont-ils Ã©tÃ© pris en compte par exemple pour les crieurs publics, les CDD et les messages radio ?	sect_2/q6 Les CDD se lavent-ils les mains ou utilisent-ils du dÃ©sinfectant avant d'entrer dans les maisons et aussi Ã la sortie des maisons ?	sect_2/q7 Les bÃ©nÃ©ficiaires se lavent-ils les mains ou utilisent-ils du dÃ©sinfectant avant de recevoir le traitement ?	sect_2/q8 Les CDD portent-ils des gants pendant le TDM ?	sect_3/q9 Les CDD portent-ils un masque ou une couverture faciale pendant les activitÃ©s ?	sect_3/q9_a Est-ce que le masque ou la couverture faciale Ã©tait correctement portÃ© ?	sect_3/q9_b Pourquoi ne portaient-ils pas de masques ?	sect_3/q10 Les bÃ©nÃ©ficiaires portent-ils un masque ou une couverture faciale pendant le TDM ?	sect_3/q11 La distanciation physique (2 mÃ¨tres) est-elle respectÃ©e entre les CDD et les membres de la maison pendant le TDM ?	sect_3/q12 Les personnes venant d'autres maisons suivent-elles les CDD ?	sect_3/q13 Les gens se rassemblent- ils autour des CDD pendant le TDM ?	sect_4/q14 La stratÃ©gie porte Ã porte est-elle utilisÃ©e dans le traitement Ã base communautaire ?	sect_4/q14_a Est-ce que seuls les membres de la maison sont-ils traitÃ©s ensemble (sans les autres personnes d'une autre maison) ?	sect_4/q15_x Comment faites-vous le traitement ?	sect_4/q16 Les Ã©lÃ¨ves sont-ils traitÃ©s au dehors (dans la cour) de la classe dans le traitement Ã base scolaire ?	sect_4/q17 Les bÃ©nÃ©ficiaires touchent-ils les toises pendant la mesure de leur taille ?	sect_4/q17_a La toise est-elle dÃ©sinfectÃ©e aprÃ¨s chaque mÃ©nage ?	sect_4/q17_x Comment est donc tenue la toise ?	sect_4/q18 Les CDD touchent-ils la main des bÃ©nÃ©ficiaires lors de la remise des mÃ©dicaments ?	sect_4/q19 Les CDD Ã©taient-ils rÃ©ticents Ã participer au TDM en raison du contexte de la COVID-19 ?	sect_4/q19_a Pouvez-vous fournir plus d'information ?	sect_4/q20 Les communautÃ©s Ã©taient-ils rÃ©ticents Ã participer au TDM en raison du contexte de la COVID-19 ?	sect_4/q20_a Pouvez-vous fournir plus d'information ?	sect_4/q21 Pourriez-vous prendre des photos ou rÃ©aliser de courtes vidÃ©os des activitÃ©s de TDM dans le contexte de COVID-19 et les partager avec les partenaires et les donateurs ?	sect_4/q22 Toute autre idÃ©e ou observation y compris sur la logistique	sect_4/q23 Mesures correctives mises en place en cas de faiblesse constatÃ©e
BOKE	KOUNDARA	CSU Koundara	0			1	0	1	0	1	1	1	1	1	0	1	1		0	1	0	0	1	1		0	0		Toise tenu par un des distributeurs	0	0		0		1	La population adhère à la campagne et le contexte COVID n'a eu aucun effet négatif dans le district.	veiller au respect de la distanciation sociale des bénéficiaires
BOKE	KOUNDARA	CSU Koundara	0			0		1	0	1	1	1	1	1	0	1	1		0	1	0	0	1	1		0	0		par le CDD	0	0		0		1	RAS	aucune faible
BOKE	BOKE	Malapouya	1	253	1	1	0	1	1	1	1	1	1	1	0	1	1		0	1	0	0	1	1		0	0		Toise affiché au mur ou à un bois	0	0		0		1	Aucune	Aucune
BOKE	BOKE	Malapouya	1	253	1	1	0	1	1	1	1	1	1	1	0	1	1		0	1	0	1	1	1		0	0		Affichée au bois	0	0		0		1	Aucune	Aucune
BOKE	GAOUAL	Csu Gaoual	0			1	0	1	0	1	1	1	1	0	0	1	1		0	1	0	0	1	1		0	0		par un CDD	0	0		0		1		aucun problème
BOKE	GAOUAL	CSU GAOUAL	0			1	0	1	0	1	1	1	1	0	0	1	1		0	1	0	0	1	1		0	0		les membres de l'équipe	0	0		0		1	RAS	RAS
BOKE	GAOUAL	CSU Gaoual	0			1	0	1	0	1	1	1	1	0	0	1	1		0	1	0	0	1	1		0	0		par le CDD	0	0		0		1
BOKE	GAOUAL	CSU KOUNDARA	0			1	0	1	0	1	1	1	1	0	1	1	1		0	1	0	0	1	1		0	0		equipe	0	0		0		1
NZEREKORE	GUEKEDOU	Bolodou	1			1	0	1	1	1	1	1	1	0	0	1	1		0	0	1	1	0		A cause des travaux champêtres les bénéficiaires sont appelés vers les soirées dans un espace public pour la distribution	0	0		Sur la terre du pied à la nuque	0	0		0		1	Toute impraticable	Utilisation des moyens de bord
NZEREKORE	GUEKEDOU	Kassadou	1			1	0	1	1	1	1	1	1	1	0	1	1		1	1	1	1	0		Un point dappelle à cause des temps des gens et hivernage	0	0		Derrière sur la terre du pied à la nuque	0	0		0		0	Pluie abondante	Porte des imperméables
NZEREKORE	GUEKEDOU	Temessadou djibo	1	1	0	1	0	1	1	1	1	1	1	1	1	1	1		1	1	0	0	1	1		0	0		Fixé sur un poteaux	0	0		0		1	Encouragement	Conseillé
LABE	LELOUMA	Parawol	1			1	0	1	1	1	1	1	1	0	0	1	1		0	0	1	1	1	0		1	0		On fixe la toise ou bien un distributeur tiens la toise derrière	0	0		0		1	TDM c'est une bonne chose pour la communauté	Augmenter le perdieme des distributeurs
LABE	LELOUMA	Balaya	1			1	1	1	1	1	1	0	0	0	0	1	0		0	0	1	1	1	0		1	1	0		0	0		0		1	Augmenter les superviseurs des districts	En cas de faiblesse les chef secteur et le chef de district, se leve
LABE	LELOUMA	Centre de santé Urbain	1			1	1	1	1	1	1	1	0	0	0	1	1		0	0	1	1	1	0		1	1	0		0	0		0		1	Pour bien menée cette il faut augmenté le 0mbre de jours pour la formation des distributeurs	Oui
LABE	LELOUMA	Korbe	1			1	1	1	1	1	1	1	1	0	0	1	1		0	0	1	1	1	0		1	1	0		0	0		0		1	Augmenter les questionnaires pour avoir beaucoup d'informations	Il faut impliquer tout les 0tables
LABE	LELOUMA	Lafou	1			1	1	1	1	1	1	1	1	0	0	1	1		0	0	1	1	1	0		1	1	0		0	0		0		1	Elargire les questionnaires pour poser certains questions	L'implication de tous les leaders communautaires
LABE	LELOUMA	Thiaguel bori	1			1	1	1	1	1	1	1	1	0	0	1	1		0	0	1	1	1	0		1	1	0		0	0		0		1	C'est une bonne chose mais il faut augmenter les questionnaires	C'est informé les autorités locales
LABE	LELOUMA	Manda saran	1			1	1	1	1	1	1	1	1	0	0	1	1		0	0	1	1	1	0		1	0		Derrière le bénéficiaire	0	0		0		1	Insuffisant de la communication sur la covid19	En cas de faiblesse c'est les leaders communautaires qui intervient
LABE	LELOUMA	Sagale	1			1	1	1	0	1	1	1	1	1	0	1	1		0	0	1	1	1	0		1	0		Suspendre la toise derrière le bénéficiaire	0	0		0		1	La sensibilisation est très important pour la communauté	Les autorités locales
LABE	LELOUMA	Herico	1			1	1	1	1	1	1	1	1	0	0	1	1		0	0	1	1	1	0		1	0		Le CDD tien la toise derrière le bénéficiaire	0	0		0		1	Augmenter le 0mbre des jours pour la formation de distributeurs	Les 0tables de la localité
NZEREKORE	GUEKEDOU	Sokoro	1			1	0	1	1	1	1	1	1	0	0	1	1		1	1	0	0	1	0		0	0		Derrière eux	0	0		0		1	Motivation	Encourageant
NZEREKORE	BEYLA	Sobako	0			1	0	0		1	1	1	0	0	0	1	0		0	0	0	0	1	1		0	0		Par un CDD	0	0		0		1	Pas d'observation pour le moment	Informer, sensibiliser
KANKAN	KEROUANE	CSU	1			1	0	0		1	1	1	1	1	1	1	1		0	1	0	0	1	0		0	0		Fixé sur l'arbre	0	1	Peur de ne pas contracté	0		1		Oui
FARANAH	DINGUIRAYE	Dialakoro	1			0		1	0	1	1	1	1	1	0	0		Que dans leur sous préfecture ya pas de covid+19	0	1	0	0	1	1		1	0		L'un prend la mesure et l'autre rempli le registre	0	0		0		1	RAS	RAS
FARANAH	DINGUIRAYE	Selouma	1			0		1	0	1	1	1	1	1	1	1	1		0	1	0	0	1	1		1	0		L'une prend la mesure et l'autre rempli le registre	0	1	RAS	0		1	RAS	RAS
FARANAH	DINGUIRAYE	Dialokoro	1			0		1	0	1	1	1	1	1	0	1	1		1	1	0	0	1	1		1	0		L'un prend la mesure et l'autre rempli le registre	0	0		0		1	RAS	RAS
FARANAH	DINGUIRAYE	Selouma	1			0		1	0	1	1	1	1	1	0	1	1		1	1	0	0	1	1		1	0		L'un prend les mesures et l'autre rempli le registre	0	0		0		1	RAS
FARANAH	FARANAH	Tindö centre	1			0		1	0	1	1	1	1	1	0	1	1		1	1	0	0	1	1		0	0		La toise est tenue par l'un des agents distributeurs et l'autre remplie	0	0		0		1
NZEREKORE	BEYLA	Boola	0			1	0	0		1	1	1	0	0	0	1	0		0	0	0	0	1	1		0	0		Affiché à une pointe	1	0		1	Peur de certaines familles de prendre les médicaments à cause de la pandémie du Covid-19	1	Aucune observation	Sensibilisation, information.
KANKAN	KEROUANE	Konsankoro	1	4	0	1	0	1	0	1	1	1	0	0	1	1	1		0	1	0	0	1	1		1	1	0		1	0		0		1	L'équipe ne respecte pas les mesures barrières de covid19 et assimilés les tranches d'âge dans le traitement	Correction des imperfections
FARANAH	FARANAH	Bania centre	1			0		0		1	1	1	1	0	0	0		Négligence	0	1	0	0	1	1		0	0		Bien tenue	0	1	Par ce qu'elle n'a pas déjeuné	0		1	Manque total de mesures barrières	Sensibilisation agents distributeurs et bénéficiaires
FARANAH	FARANAH	Nianfourandö centre	1			0		0		1	1	1	0	0	0	0		Manque de masques de protection	0	1	0	0	1	1		0	0		Bien tenue par les agents distributeurs	0	0		0		1	Mesures de prévention contre covid19 sont totalement abandonné par la communauté	difficile car la communauté ne crois pas à la présence de cette maladie
FARANAH	FARANAH	Tito centre	1			0		0		1	1	1	0	0	0	0		Pas disponible	0	1	0	0	1	1		0	0		Bien tenue par les agents distributeurs	0	0		0		1	Mesures barrières ne sont pas respectées	Sensibilisation
FARANAH	DINGUIRAYE	Gagnakaly	1			0		1	0	1	1	1	1	1	0	1	1		1	1	0	0	1	1		1	0		L'un prend la mesure et l'autre rempli le registre	0	1	RAS	0		1	RAS	RAS
FARANAH	DINGUIRAYE	Gagnakaly	1			0		0		1	1	1	1	1	0	1	1		1	1	0	0	1	1		1	0		L'un mesure et l'autre rempli le registre	0	0		0		1
FARANAH	DINGUIRAYE	Lansanaya	1			0		1	0	1	1	1	1	1	0	1	1		1	1	0	0	1	1		1	0		L'un mesure et l'autre rempli le registre	0	0		0		1	RAS	RAS
FARANAH	DINGUIRAYE	Lansanaya	1			0		1	0	1	1	1	1	1	0	1	1		0	1	0	0	1	1		1	0		L'un mesure et l'autre rempli le registre	0	0		0		1	RAS	RAS
NZEREKORE	BEYLA	Diaraguerera	0			1	0	0		1	1	1	0	0	0	1	1		0	1	0	0	1	1		1	0		Par un CDD	0	0		0		1		Renforcer la sensibilisation
KANKAN	KEROUANE	Lenko	1			1	0	1	0	1	1	1	0	0	1	1	1		0	1	0	0	1	1		1	1	0		0	0		0		1	Les mesures barrières ne sont pas trop considérer mais une bonne connaissance sur la maladie	Conseiller de respecter les mesures et que c'est une maladie très contagieuse
FARANAH	DINGUIRAYE	Centre de santé Urbaine	1	1	0	0		1	0	1	1	1	1	1	0	0		Qu'elles ont oublié à la maison	1	1	0	0	1	1		1	0		L'une prend la mesure et l'autre rempli le registre	0	0		0		1	RAS	J'ai dit à l'équipe d'aller chercher dans l'immédiat leurs bavettes à fin de porter et ça été respecté.
FARANAH	DINGUIRAYE	Centre de santé Urbaine	1	1	0	0		1	0	1	1	1	1	1	0	1	1		1	1	0	0	1	0		1	0		L'un mesure et l'autre rempli le registre	0	0		0		1	RAS	J'ai obligé l'équipe de bien porter leurs bavette
NZEREKORE	BEYLA	Gbackedou	0			1	0	0		1	1	1	1	0	0	1	1		0	0	0	0	1	1		0	0		Fixé par une pointe	0	0		1	Refus de certains ménages	1		Renforcer la sensibilisation,
FARANAH	FARANAH	Sandrnia centre	1			0		0		0	0		0	0	0	0		Pour ne pas effrayer les bénéficiaires	0	1	0	0	1	1		0	0		Bien tenue	0	0		0		1	pas de matériels de protection contre covid19	sensibilisation
FARANAH	FARANAH	Sandenia	1			0		0		0	0		0	0	0	0		Pas disponible	0	1	0	0	1	1		0	0		Bien	0	0		0		1	Améliorer la stratégie	Savon
FARANAH	FARANAH	Niayah Forita	1			0		0		0	1	1	0	0	0	1	1		0	1	0	0	1	1		0	0		Distributeurs de produits	0	0		0		1	Manque de de désinfectant	Sensibilisation
FARANAH	FARANAH	Passayah	1			0		0		0	1	1	0	0	0	0		Manque de disponibilité	0	1	0	0	1	1		0	0		Bien tenue	0	0		0		1	Aider 0us à sensibiliser la population	Sensibilisation
NZEREKORE	BEYLA	Sinko	0			1	0	0		1	1	1	0	0	0	1	1		0	0	0	0	1	1		0	0		Fixée	0	0		0		1
FARANAH	DINGUIRAYE	M'bonet	1			0		1	0	0	0		0	0	0	1	0		0	0	0	0	1	1		1	0		L'un prend la mesure et l'autre rempli le registre	0	0		0		1	RAS	Bavette 0n correctement porté par l'équipe, l'information sur la covid_19 n'a pas été abordé lors de la formation
FARANAH	DINGUIRAYE	M'bonet	1			0		1	0	0	0		0	0	0	0		Ils n'ont pas été doté	0	1	0	0	1	0		1	0		L'un mesure et l'autre rempli le registre	0	0		0		1	L'équipe n'avait pas de bavette	Remplissage du registre, l'exigence sur le port de la bavette
FARANAH	DINGUIRAYE	M'bonet	1			0		1	0	1	1	1	1	1	0	1	1		1	1	0	0	1	1		1	0		L'une prend la mesure et l'autre rempli le registre	0	0		0		1	RAS	Remplissage du registre
KANKAN	KEROUANE	Banankoro	1			1	0	1	0	1	1	1	0	0	1	1	1		0	0	0	0	1	1		1	1	0		1	0		0		1	Neant	Oui
KANKAN	KEROUANE	Sibiribaro	1			1	0	1	0	1	1	1	0	0	0	1	1		0	0	0	1	1	1		1	0		Un agent tiens la toise	0	0		0		1	Neant	Neant
FARANAH	DABOLA	Centre de santé de hamdallaye	0			1	0	0		1	1	1	1	1	0	1	1		0	1	0	1	1	1		0	0		La toise est tenu par agent distributeur qui l'amene derriere jusqu'au niveau de la nuque et son second vérifié sans toucher	1	0		0		1	Registre pas suffisant, mécontent du de leur perdiem	RAS
FARANAH	DABOLA	Arfamoussaya	0			1	0	1	1	1	1	1	1	1	0	1	1		0	1	0	0	1	1		0	0		On accroche la toise ou la place de bas jusqu'au haut le distributeur derrière le bénéficiaire on regarde combien on dois prendre	0	0		0		1	Les donnèes du cahier de sythez comprenais inssufisament de donnèe et était en divergence avec la base	Fournir les informations manquantes, aider au bon remplissage de donné, encourager les équipes pour la couverture
FARANAH	DABOLA	Dogomet	0			1	0	1	1	1	1	1	1	1	0	1	1		1	1	0	0	1	1		0	0		Accroche la toise et prendre la mesure du pied à la tête pour connaître le 0mbre de médicament à prendre	0	0		0		1	Prévoir suffisant de gel hydroalcolique, augmenter suffisamment de registre pour ne pas entraver la bonne marche Prévoir des casquettes, tee shirts en fonction des acteurs.	Remonter l'information, si impossible de résoudre le probleme
FARANAH	DABOLA	Kankama	0			1	0	1	1	1	1	1	1	0	0	1	1		1	0	0	0	1	1		0	0		La toise se prend derrière la personne, du pied jusqua sommet de la nuque, pour regarder le 0mbre de médicament pris	0	0		0		1	Avoir les fiches de synthèse journalière, ayant une convergence avec le masqué de saisi	Remonter l'information
FARANAH	DABOLA	Banko	0			1	0	0		1	1	1	0	1	0	0		Pas assez de masque	0	0	0	0	0		Ivermetine se donne en fonction de la taille et repertorié dans la toise, et l'albendazole un seul comprimé pour tous le monde	0	0		Prendre la mesure à l'aide de la toise du bas vers le haut le distributeur est placé derriere et regarde en quoi cela correspond	0	0		0		1	Augmenter les perdiem, prévoir suffisamment d'intrant	insister sur le port des bavettes, le lavage des mains, respect des mesures barrieres!
KANKAN	KANKAN	Tokou0u	1			1	0	1	0	1	1	1	0	0	0	0		Indisponibilité	0	0	0	0	1	1		0	0		Elle est tenue par un distributeur	0	0		0		1	0n port des masques par les distributeurs et absence de savons.	Information du chef de centre pour disponibiliser les masques et savons
KANKAN	KANKAN	Tokou0u	1			1	0	1	0	1	1	1	0	0	0	0		Indisponible	0	1	0	0	1	1		0	0		Un des agents distributeur la tient dans ses mains.	0	0		0		1
KANKAN	KANKAN	Gberedou baranama	1	0	0	1	0	1	0	1	1	1	1	0	0	1	0		0	0	0	1	1	0		0	0		Tenue dans les mains d'un membre de l'équipe de distribution derrière le bénéficiaire	0	0		0		1
KANKAN	KANKAN	Kankan koura	1	0	0	1	0	1	0	1	1	1	1	0	0	1	1		0	1	0	0	1	1		0	0		Tenue par un des agents qui se place derrière le bénéficiaire	0	0		0		1
KANKAN	KANKAN	Missira	1	0	0	1	0	1	0	1	1	1	0	0	0	1	1		0	1	0	0	1	1		0	0		Par un membre de l'équipe qui se tient derrière le bénéficiaire	0	0		0		1
KANKAN	KANKAN	Sinkefara	1	0	0	1	0	1	0	1	1	1	1	0	0	1	1		0	1	0	0	1	1		0	0		Tenue par un des agents qui se place derrière le bénéficiaire	0	0		0		1
KANKAN	KANKAN	Batè nafadji	1	0	0	1	0	1	0	1	1	1	0	0	0	1	1		0	0	0	0	1	1		0	0		Accroché à un mur	0	0		0		1
NZEREKORE	BEYLA	Karala	0			1	0	0		1	1	1	0	0	0	1	1		0	0	0	0	1	1		0	0		Fixée au mur	0	0		1	Peur de la pandémie	1
NZEREKORE	BEYLA	Diassodou	0			1	0	0		1	1	1	1	1	0	1	1		0	0	0	0	1	1		0	0		Fixée	0	0		0		1
FARANAH	FARANAH	Hèrèmakonö	1			0		0		0	1	1	0	0	0	0		Pas disponible	0	1	0	0	1	1		0	0		Bien	0	0		0		1	CCS est entrain d'apporter des corrections à un registre de de distribution	Correction de registre
FARANAH	FARANAH	Hèrèmakônô	1			0		1	0	1	1	1	1	1	0	1	1		0	1	1	1	1	1		1	0		La personne s'arrête il fait Dos et place le bou de la toise, au niveau de la plante des pieds et on déroule la toise jusqu'à dépasser le cuir chevelu et on lit le résultat pour déterminer le 0mbre de comprimés	0	0		0		0	Le registre de synthèse des résultats n'est pas conforme aux masses de saisie du niveau district,	On a reçu des fiches de synthèse journalier en Provenance du district
FARANAH	FARANAH	Hèremakonö	1			0		1	1	1	1	0	1	0	0	0		Pas disponible	0	1	0	0	1	1		0	0		Bien tenue	0	0		0		1		Sensibilisation
KANKAN	KEROUANE	Soromaya	1			1	0	1	0	1	1	1	0	0	0	1	1		0	1	0	1	1	1		1	0		La toise est tenue par l'argent	0	0		1	Au début de la campagne ils étaient réticentes pour cause de ne pas contracté COVID19	1	Les ménages n'ont pas de Kit de lavage devant leur concession	Conseiller de respecter les gestes barrières de covid19
FARANAH	DINGUIRAYE	Kalinko	1			0		1	0	1	1	1	1	1	1	1	1		1	1	0	0	1	1		1	0		L'une mesure et l'autre rempli le registre	0	0		0		1	RAS	Lavage de main obligé à l'équipe et aux bénéficiaires
FARANAH	DINGUIRAYE	Kalinko	1			0		1	0	1	1	1	1	1	0	1	1		0	1	0	0	1	1		1	0		L'un mesure et l'autre rempli le registre	0	0		0		1	RAS	Lavage des mains autorisé
FARANAH	DINGUIRAYE	Kalinko	1			0		1	0	1	1	1	1	1	0	0		Oublié à la maison	0	1	0	0	1	1		1	0		L'un mesure et l'autre reporte dans le registre	0	0		0		1	RAS	J'ai exigé à l'équipe le port de la bavette
FARANAH	DINGUIRAYE	Diankourou	1			0		1	0	1	1	0	1	1	0	1	1		0	1	0	0	1	0		1	0		L'un mesure et l'autre rempli le registre	0	0		0		1	Le registre est mal rempli par l'équipe	Explications sur le remplissage correct du registre
FARANAH	DABOLA	Konso	0			1	0	0		1	1	1	1	1	0	1	1		0	1	0	0	1	1		0	0		On prend la taille sur une surface plane, on mesure du pied à la tête et on vois à quoi cela correspond avant de donner le médicament	0	0		0		1	Prévoir suffisamment d'intrant pour les centre éloignés pas reçu de registre de synthese	Remonté information
FARANAH	DINGUIRAYE	Selouma	1			0		1	0	1	1	1	1	1	0	1	0		1	1	0	0	1	0		1	0		l'un mesure et l'autre rempli le registre	0	0		0		1	Le 0n remplissage correct du registre, le 0n port correct des bavettes	Expliquer à l'équipe comment le registre doit être rempli,exiger le port correct des bavettes
FARANAH	DINGUIRAYE	Selouma	1			0		1	0	1	1	1	1	1	0	1	0		0	1	0	0	1	1		1	0		L'un mesure et l'autre rempli le registre	0	0		0		1	Le 0n port correct des bavettes, et le lavage après et avant chaque acte	Exiger le port correct et leurs dit de toujours laver les mains avant et après chaque act
FARANAH	DINGUIRAYE	Centre de santé urbaine	1	1	0	0		1	0	1	1	1	1	1	0	1	1		1	1	0	0	0		L'un mesure et l'autre rempli le registre plus on lui ses médicaments	1	0		L'un mesure avec la toise	0	0		0		1	J'ai trouvé l'équipe sans le port exact des bavettes	Je leurs ai exigé de porter correctement leurs bavettes
FARANAH	DINGUIRAYE	Centre de santé urbaine	1			0		1	0	1	1	1	1	1	0	1	1		1	1	0	0	1	1		1	0		L'une mesure et l'autre rempli le registre	0	0		0		1	RAS	RAS
FARANAH	FARANAH	Abattoirs	1	7	0	0		1	0	1	1	1	0	0	0	0		Pas de masques à disposition	0	0	0	0	1	1		0	0		Tenue par l'agent distributeur	0	0		0		1	s'il y'a possibilité de donner le matériel de prévention au covid19	Moyens personnels ont été sollicité
FARANAH	FARANAH	Marché	1	7	0	0		0		1	1	1	0	0	0	1	1		1	1	0	0	1	1		0	0		Bien tenue par les agents distributeurs	0	1	Tout le monde adhère à la campagne	0		1	Améliorer 0s conditions de travail	Augmenter la sensibilisation
KINDIA	TELIMELE	Gougoudjé	1	1	0	1	1	0		1	1	1	1	1	0	1	1		0	1	0	0	1	1		0	0		Les agents restent à distance et mesure la taille sans toucher les gens	0	0		0		1
KINDIA	TELIMELE	CS Urbain	1	1	0	1	1	0		1	1	1	1	1	0	1	1		0	1	0	0	1	1		0	0		La toise est fixée et les bénéficiaires viennent au près de la toise	0	0		0		1		Renforcer la sensibilisation pour le respect des mesures barrières de la population
KINDIA	TELIMELE	Brouwal	1	1	0	1	1	0		1	1	1	1	0	1	1	1		0	1	0	0	1	1		0	0		La toise est tenue à distance	0	0		0		1		Renforcer la sensibilisation pour respecter les gestes barrières de la population
KINDIA	TELIMELE	Sinta	1	1	0	1	1	0		1	1	0	0	0	0	0		Ils n'avaient pas de masques et certains ont acheté à ma présence après les avoir sensibilisés	0	1	0	0	1	1		0	1	0		0	0		0		1		Sensibilisation des distributeurs pour respecter les mesures barrières, de porter les masques, de sensibiliser la population pour le respect des mesures barrières, de laver les mains avec le savon avant et après chaque geste, de respecter la distanciation physique...
KANKAN	KANKAN	Sabadou baranama	1	31	1	1	0	1	0	1	0		0	0	0	0		Ils n'ont pas reçu	0	0	0	0	1	1		0	0		Accroché à un arbre ou un mur	0	0		0		1
KANKAN	KANKAN	Tintin oulen	1	31	1	1	0	1	0	1	1	1	0	0	0	1	0		0	0	0	0	1	1		0	0		Accroché à un mur ou un arbre	0	1	La peur de se contaminer	0		1
KANKAN	KANKAN	Karifamoriya	1	31	1	1	0	1	0	1	1	1	1	0	0	1	1		1	0	0	0	1	1		0	0		Accroché à un mur	0	0		0		1
FARANAH	DABOLA	Foundeng	0			1	0	1	1	1	1	1	1	1	0	1	1		0	1	0	0	1	1		0	0		Chercher une surface plane accrocher la toise au mur si possible et voir à quel 0mbre de médicament cela correspond sans toucher la toise	1	0		0		1	Uniformiser les données du masque au registre de dé0mbrement, Augmenter le prix du carburant des distributeurs	Ras
KANKAN	SIGUIRI	Niagassola	1			1	0	0		1	0		1	1	0	0		Pas disponible	0	0	0	0	1	1		1	0		Dans la main du distributeur	1	0		0		1	Pas de respect des mesures barrière	Remise de masque au distributeur Rappel sur les mesures barrière
KANKAN	SIGUIRI	Niandankoro	1			1	0	0		1	0		0	1	0	0		Pas disponible	0	0	0	0	1	1		1	0		A coté du bénéficiaire	1	0		0		1	Geste barrière 0n respecté	Briefing sur les mesures des gestes barrière
KANKAN	SIGUIRI	Diarra	1			1	0	0		1	0		0	0	0	0		La population est réticente à cela	0	0	0	0	1	1		0	1	0		1	0		0		1	La population est réticente au port du masque,	Sensibilisation des membres de la famille sur l'utilité du port de masque
KANKAN	SIGUIRI	CS Doko	1			1	0	0		1	0		0	0	0	0		Ne veulent pas	0	0	0	1	1	1		1	0		A coté du bénéficiaire	1	0		0		1	Les CDD remettent les produits aux bénéficiaires pour une prise antérieure Les CDD ne se lavent pas les mains	Une mise à niveau
KANKAN	SIGUIRI	Doko	1			1	0	0		1	0		0	1	0	0		Pas disponible	0	0	0	1	1	1		1	0		Collé à un mur	1	0		0		1		Mise à niveau
KANKAN	SIGUIRI	Kintinian	1			1	0	0		1	0		1	1	0	0		Par oublie	0	0	0	1	1	1		1	0		A coté du bénéficiaire	0	0		0		1		Encourager les CDD et les sensibiliser sur le port des masques et respecter une distanciation
KANKAN	SIGUIRI	Bolibana	1			1	0	0		1	0		1	1	0	1	1		0	0	1	1	1	1		1	0		Accrocher au mur	1	0		0		1	Les CCD se lavent les mains qu'a la demande du superviseur	Une mise à niveau
KANKAN	SIGUIRI	Banko	1			1	0	0		1	0		0	0	0	0		Ne veulent pas	0	0	0	0	1	1		1	0		A coté des bénéficiaires	1	0		0		1		Sensibilisation sur les mesures barrière
FARANAH	DINGUIRAYE	Poste de santé de Matagania	1	2	0	1	0	0		1	1	1	1	1	0	1	1		0	0	1	0	1	1		1	1	0		0	0		0		1	RAS	Conseils donnés sur la distanciation physique et le port des masques à la communauté
FARANAH	DINGUIRAYE	Poste de santé de Ba0ra	1			1	0	0		1	1	1	1	0	0	1	1		1	0	0	0	1	1		1	0		Collée contre un plan dur à l'aide d'un sparadrap	0	0		0		1	RAS	Conseils sur distanciation physique, lavage des mains
FARANAH	DINGUIRAYE	Kalinko	1			1	0	0		1	1	1	1	0	0	1	1		1	1	0	0	1	1		1	1	0		0	0		0		1	RAS	RAS
FARANAH	DINGUIRAYE	Selouma	1	2	0	1	0	0		1	1	1	1	0	0	1	1		1	1	0	0	1	1		1	1	0		0	0		0		1	RAS	Lavage des mains recommandée aux CDD et aux bénéficiaires
FARANAH	DINGUIRAYE	Lansanaya	1	2	0	1	0	0		1	1	1	1	0	0	1	1		0	1	0	0	1	1		1	0		Collée sur un plan dur à laide d'un sparadrap	0	0		0		1	RAS	Recommander aux membres des ménages le lavage des mains avant la prise des médicaments
BOKE	BOKE	Kollaboui	1	233	1	1	0	1	1	1	1	Oui	1	1	0	1	1	NA	1	1	1	0	1	1		0	0		La toise est suspendue à un bois dans le ménage	1	0		0		1	Doter les équipes en colle tissu pour faciliter le collage des toises au mur.	Recherche de la corde pour suspendre la toise au mur
BOKE	BOKE	Korrerah	1	233	1	1	0	1	1	1	1	Oui il existe des planches à image pour la sensibilisation contre la Covid-19	1	1	0	1	1	NA	0	1	0	0	1	1		0	0		La toise est suspendu	0	0		0		1	Aucune	Aucune
KINDIA	KINDIA	Friguiagbé	1	504	1	1	1	0		1	1	T-shirts	1	1	0	1	1	NA	0	1	1	0	1	1		1	0		suspendue	0	0		0		1	ras	ras
KINDIA	KINDIA	Mambiya	1			1		1	0	1	1	Oui	1	0	0	1	1	NA	0	1	0	0	1	1		1	0		La toise est tenue de façon verticale en à la partie postérieure du bénéficiaire	0	0		1	Certaines population sont réticentes	1	Respect sur les gestes barrières	0us avons rectifié la procédure de mélange entre l'utilisation de la solution chlorée, de l'eau et le savon
KINDIA	KINDIA	Friguiagbé	1	4	0	1		1	0	1	1	Oui les mobilisateurs sociaux	1	1	0	1	1	NA	0	1	0	0	1	0		1	0		Tiennent la toise de façon verticale tout en mettant au niveau du plan du sol	0	0		1	Sensibilisation par les gestes barrières avec la technique de lavage des mains et le respect de la distanciation sociale	1
BOKE	BOKE	Bintimodia	1	233	1	1	0	1	1	1	1	Planches à image	1	1	1	1	1	NA	0	0	1	0	1	1		0	0		Affiche au mur	0	0		0		1	Manque de perméable pour certaines équipes dans cette saison pluvieuses	Aucune
KINDIA	KINDIA	Kolenté	1			1		0		1	1	Radio rural	1	0	0	1	0	NA	0	1	0	0	1	1		1	1	0		1	0		0		1	Utilisation de la toise et port des bavettes 0n conforme	Sensibilisation sur les gestes barrières sur le port correct des bavettes et l'utilisation de la toise
NZEREKORE	GUEKEDOU	Mangala	1			1	0	1	1	1	1	1	1	1	0	1	1	NA	1	0	0	0	1	0		0	0		Du pied au niveau de la nuque	0	0		0		1	Sensibilisation	Implication de lautorités locales
KINDIA	KINDIA	Sougueta	1			1		0		1	0		0	1	0	1	0	NA	0	1	1	0	1	1		0	0		De façon verticale tout la mettant au plan du sol	0	0		0		1		Sensibilisation sur l'application des gestes barrières
NZEREKORE	GUEKEDOU	Madina	1			1	0	1	1	1	1	1	1	0	0	1	1	NA	1	1	0	0	1	1		0	0		La toise à terre collé sur le mur	0	0		0		1	Félicitations	Sensibilisation
NZEREKORE	GUEKEDOU	GUEKEDOU lele	1			1	0	1	1	1	1	1	1	1	0	1	1	NA	1	1	0	0	1	0		0	0		Derrière du pied à la nuque	0	0		0		1	C'est le respect des mesures barrières	Ok
BOKE	BOKE	Dabiss	1	257	1	1	0	1	1	1	1	Les planches à image	1	1	0	1	1	NA	0	1	0	0	1	1		0	0		Suspendue au mur	0	0		0		1	Aucune	Aucune
KINDIA	KINDIA	Madina-oula	1			1		0		1	1	Crieurs publics avec l'utilisation des mégaphones	0	1	0	1	1	NA	0	1	1	0	1	0		0	1	0		0	0		0		1		Sensibilisation sur les gestes barrières
NZEREKORE	GUEKEDOU	Tekoulo	1			1	0	1	1	1	1	1	1	0	0	1	1	NA	1	1	0	0	1	1		0	0		Fixe sur un ruban	0	0		0		1	Ok	Réassurance
NZEREKORE	GUEKEDOU	0ngoa	1	1	0	1	0	1	1	1	1	1	1	0	0	1	0	NA	0	0	1	1	1	0		0	0		De la tête au pied	0	0		0		1	Sensibilisation	Conseils
NZEREKORE	GUEKEDOU	0ngoa	1	1	0	1	0	1	1	1	1	1	1	0	0	1	0	NA	0	0	1	1	1	0		0	0		De la tête au pied	0	0		0		1	Sensibilisation	Conseils
NZEREKORE	GUEKEDOU	Fangamadou	1			1	0	1	1	1	1	1	1	0	0	1	1	NA	0	1	0	0	1	1		0	0		De la terre à la nuque	0	1	Peur de covid 19	1	Par peur d'être contaminé par le médicament	1	Ok	Conseil
NZEREKORE	GUEKEDOU	Kondou	1			1	0	1	1	1	1	1	1	0	0	1	1	NA	0	0	1	1	1	1		0	0		Du pied à la nuque à terre	0	0		0		1	Les routes très difficile à pratique	Conseils
